# Supplementary material for: The Dynamic Expression of Potential Mediators of Severe Acute Respiratory Syndrome Coronavirus 2 Cellular Entry in Fetal, Neonatal, and Adult Rhesus Monkeys
Source: Front Genet. 2021 Jan 18;11:607479. doi: 10.3389/fgene.2020.607479 (PMC7848180; doi:10.3389/fgene.2020.607479)
Supplement: Supplementary file 2 [file Table_2.XLSX]

## Sheet: Figure 1 data
Supplementary Table 1. Resource gene expression data of Figure 1 (RPKM)
SampleName	DevelpmentTime	Organ	ACE2	ACE	BSG	DPP4	ANPEP	ENPEP	CD209	CLEC4G	TMPRSS1	TMPRSS2	TMPRSS3	TMPRSS4	TMPRSS5	TMPRSS6	TMPRSS7	TMPRSS9	TMPRSS10	TMPRSS11A	TMPRSS11B	TMPRSS11D	TMPRSS11E	TMPRSS13	TMPRSS15	ST14	CTSB	CTSC	CTSD	CTSL	CTSS
brain_F45d	F45d	brain	0.028903	1.84749	209.817	1.62106	8.30482	1.22371	0	0.041643	0.294201	0.022868	0.0953791	0	3.42394	0.183364	0.34006	0.615979	0.358441	0	0	0.0311767	0.0219554	0.487284	0	2.80778	83.0319	8.65883	153.581	28.761	1.5964
brain_F70d	F70d	brain	0	5.25931	121.878	2.49606	7.86255	1.66872	0	0	0.577741	0	0.0903766	0	0.900757	0.0301161	0.558523	0.0168616	0.258344	0	0	0	0.0225376	0.260976	0	1.66765	65.0743	10.4607	119.296	25.4963	2.2412
brain_F100d1	F100d	brain	0.0189524	3.42203	108.016	0.724751	1.73543	0.487745	0.0930653	0.0546127	0.503255	0	0.0288657	0	0.338466	0.115427	0.3211	0.247733	0.0200033	0	0	0	0.0575869	0.351939	0.10927	1.2069	58.3694	4.74636	105.063	22.1896	1.01601
brain_F100d2	F100d	brain	0	3.48274	145.832	0.843987	1.60798	0.942287	0.0435441	0.0511052	0.125582	0.0280641	0.0270118	0	0.992415	0.351044	0.383943	0.120951	0.402449	0	0	0	0.0269442	0.494004	0	1.29072	99.4434	13.6126	183.916	34.8934	2.82346
brain_F100d3	F100d	brain	0	4.3724	88.7663	1.29757	2.88351	0.742177	0.0194248	0.0525166	0.0980377	0	0.040166	0	0.715872	0.0963683	0.148934	0.0989182	0.0167005	0	0	0	0.0240393	0.355688	0.0165869	0.760858	71.3998	5.99134	100.651	22.7589	1.49087
brain_F157d1	F157d	brain	0.0391381	4.98626	240.67	1.05598	3.09831	1.42962	0	0.0649492	0.433025	0.030966	0.0894147	0	2.05027	0.327751	0.25787	1.47915	0.165233	0	0	0	0	0.640714	0.0205136	1.42419	183.763	7.74424	205.207	48.8174	1.11265
brain_F157d2	F157d	brain	0.0272303	7.9193	166.723	1.14543	2.88647	1.11898	0	0.0784659	1.1087	0	0.193543	0	6.25703	0.165842	0.69202	0.34046	0.244291	0	0	0	0	0.345975	0.0856338	1.91098	118.723	10.9157	161.193	42.15	3.45037
brain_F157d3	F157d	brain	0.0638521	7.61123	172.277	0.605913	1.15208	1.92596	0	0.091997	0.320262	0	0.0756395	0	6.15771	0.183638	0.140234	1.11284	0.314498	0	0	0	0.0323357	0.405637	0.066934	1.64581	204.814	17.7736	235.56	48.7253	4.18368
brain_P5d1	P5d	brain	0.0183782	3.86736	235.987	0.765261	0.729511	1.09087	0	0.0264789	1.23628	0	0.0279911	0	4.92316	0.111929	0.20758	2.26648	0.0969858	0.043988	0	0	0	0.709493	0.0192652	1.27781	220.171	3.84854	254.015	54.7002	1.01508
brain_P5d2	P5d	brain	0	3.03974	240.044	0.73293	0.699404	0.571197	0	0.251323	1.50965	0	0.0590389	0	3.71514	0.186898	0.492558	0.925254	0.225019	0	0.0501351	0	0	0.861889	0.0101586	1.13348	195.32	3.49543	221.541	49.517	0.913078
brain_P5d3	P5d	brain	0.173702	5.94457	226.612	0.915186	1.26931	1.44923	0	0.100107	1.01473	0.0274866	0.0705492	0	5.52174	0.255661	0.768434	0.720642	0.165	0	0	0	0	0.628141	0.054626	1.18515	165.123	5.10731	241.989	52.712	1.12872
brain_P5y1	P5y	brain	0.105595	8.90675	272.95	1.2114	1.26698	0.482137	0	0.0304278	4.05633	0	0.128662	0	7.26655	0.0214369	0.496952	0.684128	0.156029	0	0	0	0	0.577935	0	2.71716	221.759	5.27087	364.291	43.3645	1.3723
brain_P5y2	P5y	brain	0.014547	7.13206	282.648	2.01499	2.55253	0.579672	0	0.0838364	4.5323	0.0230191	0.0369267	0.0136289	6.91044	0.0442981	0.397077	0.363762	0.0614144	0	0	0	0	0.376764	0	2.36316	228.923	10.9044	327.752	43.6994	2.45769
brain_P5y3	P5y	brain	0.877502	3.34665	171.166	0.573609	0.104391	0.376245	0	0	9.86659	0	0.0489557	0	15.981	0.0391523	0.108916	0.975479	0.142486	0	0.0249435	0	0	0.395827	0	1.74193	155.63	10.319	297.235	49.4434	4.57413
colon_F45d1	F45d	colon	0.98353	0.459085	93.5331	43.1805	3.02232	4.39505	0	0.199273	46.1387	3.18562	0.0546137	0.950249	1.0246	0.171589	0.0867883	0.209609	5.19032	0.0735647	0	0	0	4.88135	0	44.0278	72.7209	37.3301	77.5647	46.7714	0.948659
colon_F70d	F70d	colon	149.343	39.6003	87.131	94.4214	22.0099	55.9184	0	0	248.907	7.05799	0.0575098	0.106128	1.24752	0.114983	0	0.0321889	0	0	0	0	0.0430243	4.4008	0	48.3788	35.2469	26.1903	99.9628	135.366	2.71429
colon_F100d1	F100d	colon	226.718	51.0121	322.532	83.0655	5.70808	38.9471	0	0.0994943	364.993	41.6195	0.0438234	1.2616	2.19929	0.0613335	0	0.0981138	0.063774	0	0	0	0	13.1186	0	163.459	121.708	21.8831	289.565	165.076	7.34784
colon_F100d2	F100d	colon	57.5788	22.4777	181.613	24.8283	4.11442	6.03418	0	0	187.268	30.2769	0.144713	3.67198	9.75682	0.144668	0	0	0	0	0	0	0	19.2225	0	206.661	102.177	20.5871	117.441	26.3101	7.40885
colon_F100d3	F100d	colon	269.764	129.719	321.737	75.351	11.4575	46.4774	0	0.049388	240.071	112.254	0.0174028	0.770762	6.75429	0.0173973	0	0.00974056	0.0180896	0	0	0	0	9.53973	0	243.156	258.072	42.3808	301.419	91.6709	18.599
colon_F157d1	F157d	colon	718.661	107.824	389.097	99.053	2.56873	14.8854	0.251925	0	4.31394	117.065	0	0	6.59676	0	0	0	0	0	0	0	0	2.88314	0	350.972	120.018	29.2922	98.4185	21.9298	97.1775
colon_F157d2	F157d	colon	485.091	96.7542	248.069	131.762	15.5926	71.0604	0.112116	0	22.028	89.7816	0	0.256692	11.5802	0	0	0	0	0	0	0	0	3.4365	0	253.967	189.873	36.5325	130.476	38.0017	51.7044
colon_F157d3	F157d	colon	320.121	89.7671	233.63	103.275	14.0632	39.2323	0.10072	0	21.314	114.541	0	0.153734	12.2591	0	0	0	0.0865945	0	0	0	0	3.56832	0	322.624	221.527	29.3129	150.589	22.1114	50.714
colon_P5d1	P5d	colon	22.1122	2.33142	260.466	12.8829	1.548	0.0881131	0	0	1.18998	79.2181	0.107771	0	6.19197	0	0	0.0201068	0	0	0	0	0	8.52352	0	512.439	49.8303	24.4641	50.9145	15.5771	33.4499
colon_P5d2	P5d	colon	39.7106	3.86801	317.596	11.274	0.378241	0.14917	0.220586	0	0.742205	140.035	0	0.0561151	7.41628	0.0303986	0	0.306356	0	0	0	0	0	2.37082	0	703.401	67.016	7.42317	47.5559	11.8847	26.1737
colon_P5y1	P5y	colon	0.465814	5.91047	833.322	5.79796	5.48775	0.0227473	0.0336378	0.157915	0.266784	175.799	0.0417332	0.0770143	0.685082	0	0	0	0	0	0	0	0	1.91478	0	768.608	282.85	48.1989	495.731	54.6946	51.4566
colon_P5y2	P5y	colon	4.23341	12.9697	592.014	5.31343	4.57294	0.84393	1.16249	0.321023	1.03538	219.192	0.127258	0.0521871	0.265275	0	0	0	0	0	0	0.12017	0	3.10314	0.160576	958.515	755.328	185.825	1115.17	133.266	66.6905
liver_F45d	F45d	liver	11.879	1.47109	139.948	4.9978	61.7471	0.888509	0.468317	0.213747	103.868	0.10061	0.0215194	0	0.0252327	7.45414	0	1.27674	0.123028	0	0	0	0	0.310702	0	1.0191	131.136	29.6176	164.647	69.754	2.20345
liver_F70d	F70d	liver	9.26309	0.918902	136.396	3.76005	103.504	1.13536	1.18512	6.49091	160.236	0.218231	0.116694	0	0.465221	14.3722	0.0432697	1.44999	0.0727794	0	0	0	0	0.179717	0	0.776665	105.032	16.3849	191.925	73.836	3.73396
liver_F100d1	F100d	liver	13.458	0.531727	177.678	5.83658	102.675	1.69061	3.06604	3.51539	134.509	0.638419	0.00975366	0	0.365974	18.6236	0	2.76238	0.273742	0	0	0	0	0.722905	0	0.936293	115.702	23.9418	219.752	79.8839	2.96493
liver_F100d2	F100d	liver	9.08622	1.62116	216.506	7.66961	166.078	1.64734	0.961586	18.8845	178.35	0.0964042	0.123719	0	0.269411	35.7348	0	3.09634	0.0551151	0	0	0	0	0.442319	0	0.452431	103.901	19.0288	202.261	71.81	3.25184
liver_F100d3	F100d	liver	6.65079	4.17063	193.948	8.54033	177.193	1.51947	5.66257	18.5272	138.991	0.689589	0.16338	0	0.36718	31.679	0	1.44027	0.714693	0	0	0	0	0.360391	0	0.96715	250.333	44.4569	345.08	106.744	4.9011
liver_F157d1	F157d	liver	1.79764	1.53817	65.7646	12.5504	367.922	0.87785	3.05781	64.9703	400.007	1.45018	0.524917	0	0	77.0908	0	1.77617	0.545633	0	0	0	0	0	0	0.351195	81.3236	24.6441	456.708	201.447	3.39743
liver_F157d2	F157d	liver	3.46837	3.39617	42.5721	11.2434	343.301	0.737487	2.6452	21.6499	334.246	3.70874	0.182322	0	0.0450069	77.904	0.0711627	3.40518	1.81538	0	0	0	0	0.0461827	0	1.03169	117.408	43.975	274.104	117.477	5.15844
liver_F157d3	F157d	liver	7.40047	0.537466	50.9804	7.36926	210.71	0.876241	3.5633	36.3941	306.92	2.73308	0.0487148	0	0	62.7371	0	1.84047	0.860834	0	0	0	0	0.187561	0	0.498808	131.369	36.3531	275.203	151.204	5.57262
liver_P5d1	P5d	liver	0.605192	0.569722	47.1923	11.2898	270.945	4.52171	2.79489	19.0168	253.014	6.33875	0.204832	0	0.377421	114.304	0	0.687882	4.33436	0	0	0	0	0.0422488	0	0.711601	141.13	72.0982	380.33	233.683	6.36696
liver_P5d2	P5d	liver	0.711259	0.408611	67.2342	18.4465	272.853	4.85998	6.01133	32.0832	326.397	8.35462	0.111107	0	0.749102	86.7889	0	0.466409	5.77458	0	0	0	0	0	0	1.15544	229.128	68.486	682.938	227.9	4.26623
liver_P5d3	P5d	liver	1.10521	0.84969	50.1879	26.7168	216.648	2.04802	3.87651	28.094	270.869	9.21287	0.32063	0	0.42295	67.3512	0	0.358921	4.02023	0	0	0	0	0	0	1.1029	146.379	95.6802	540.408	213.456	6.28395
liver_P5y1	P5y	liver	14.3537	0.0325462	63.4791	20.2875	476.772	20.7493	3.75155	42.1351	332.996	5.62704	0.122237	0	0	79.5044	0	0.094732	8.94315	0	0	0	0	0.0181014	0	0.806338	148.47	113.82	281.166	209.073	7.91295
liver_P5y2	P5y	liver	18.732	0.177042	54.5784	19.5325	445.101	25.2827	5.75999	51.3648	278.365	10.0096	0.416497	0	0.205628	68.2257	0	0.0572572	6.6763	0	0	0	0	0.0281333	0	0.364741	185.513	100.174	282.474	178.853	5.84521
liver_P5y3	P5y	liver	7.16876	0.0687443	48.0462	16.6302	414.32	20.2571	4.61035	64.6772	332.964	5.44751	0.317772	0	0.256166	71.665	0	0.0666979	7.17399	0	0	0	0	0.038234	0	0.686345	152.328	70.6357	244.705	215.86	8.61109
lung_F45d	F45d	lung	0.108506	12.4795	101.365	3.59607	2.91706	1.92767	0	0	33.0571	3.537	0.517817	2.78541	1.16266	0.539683	0	0.258996	0.790201	0	0	0.14045	0	3.3405	0.0341228	21.0533	50.4913	39.1745	96.1269	38.7115	1.44539
lung_F70d	F70d	lung	0.260468	21.077	124.874	2.63992	2.71087	2.52095	0	0	57.94	8.37395	0.406385	0.964209	1.84552	0.328875	0	0.0072209	0.590051	0.0912333	0	0	0	5.17828	0	28.8223	81.7636	60.9026	160.73	42.6335	4.66474
lung_F100d1	F100d	lung	0.990465	23.7163	141.207	1.52236	0.986784	1.02245	0	0	114.563	16.4227	0.244865	1.75907	1.00491	0.174848	0	0.0195791	0.29998	0	0	0	0	5.73242	0	48.9139	92.0569	74.4989	204.926	42.852	2.12669
lung_F100d2	F100d	lung	1.17258	53.2846	131.645	3.19038	1.53108	2.8947	0	0.0682765	137.054	42.6111	0.480421	2.71752	0.832732	0.32366	0	0.0701471	0.379963	0	0	0.0443797	0	8.07239	0	42.7623	106.908	95.6169	251.611	43.2966	3.00766
lung_F100d3	F100d	lung	1.22921	70.7324	109.134	1.05342	4.25716	2.22251	0	0.420244	73.4492	41.49	0.507706	2.57653	0.644922	0.528695	0	0.284169	0.934544	0.0747993	0	0.0449461	0	8.17541	0.0109198	31.8413	85.9144	71.3368	258.467	50.6363	3.3168
lung_F157d1	F157d	lung	1.29616	240.306	132.508	9.4793	14.156	1.54884	0	0	77.2316	128.688	2.34304	0.643977	0	0.956858	0	15.4358	0.290189	0	0.0254002	0.0423676	0.0596726	8.09027	0	35.0808	108.521	78.6083	739.458	57.7546	12.219
lung_F157d2	F157d	lung	4.67603	142.448	121.709	10.965	8.24001	0.703898	0	0.0967633	96.8356	82.9336	1.64515	0.330337	0.0399798	0.2386	0	11.3169	0.070884	0	0	0.0181109	0	6.90849	0	43.5643	87.832	72.4578	503.793	55.3105	5.40053
lung_F157d3	F157d	lung	5.04152	218.939	113.229	7.67592	5.52731	1.11415	0.0573061	0	79.2067	65.2249	0.556932	0.39361	0.639138	0.769983	0	14.0076	0.76367	0	0	0.151059	0.0531897	5.85119	0	39.9335	112.346	97.0751	437.571	54.8383	6.78703
lung_P5d1	P5d	lung	6.91364	179.156	151.621	6.83416	6.53366	4.32054	0.161407	0.157862	74.0342	84.7816	1.14589	0.451665	0.939224	0.0667297	0.123755	22.8152	1.35301	0.104899	0	0	0.0332917	2.98766	0	47.9008	371.255	65.9293	1006.07	96.957	27.8377
lung_P5d2	P5d	lung	7.10361	162.155	166.138	11.3621	20.2949	2.34441	0.0856001	0.326508	76.6078	94.5186	0.433654	0.538954	0.996211	0.185794	0.0328159	29.6913	0.634756	0	0.0450923	0	0	3.56931	0.00913678	65.8575	465.741	69.6117	867.169	134.091	23.9291
lung_P5d3	P5d	lung	6.35413	87.3675	123.355	7.53994	16.2518	0.686309	0	0.06381	87.5873	80.2707	1.74717	0.180124	0.480688	0.770854	0	20.1045	0.426128	0	0	0	0	7.70403	0	41.1267	243.341	89.9533	657.02	118.394	21.5503
lung_P5y1	P5y	lung	0.231171	105.01	144.624	6.76514	29.8748	11.5267	0.0709474	1.45717	81.0272	65.8676	2.55264	0.0541452	0.137614	0.0879944	0	1.77361	0.86921	0	0	0	0	2.44292	0	69.2302	258.654	99.708	838.748	76.2219	22.8139
lung_P5y2	P5y	lung	1.86768	116.785	136.903	11.6695	10.8764	16.0118	0.382133	0.482986	79.477	87.8666	3.16066	0.314067	1.02629	0.0243051	0.0225377	3.55173	1.74379	0	0	0	0	1.42754	0	58.6893	299.721	76.2773	960.586	72.4735	31.5463
lung_P5y3	P5y	lung	1.30648	140.379	160.9	12.1194	33.0778	31.4814	0	0.485769	93.8692	43.3881	1.48062	0.126351	0.521835	0	0	11.9757	0.524879	0	0	0	0.0512224	1.72997	0	55.0557	287.832	100.588	935.328	104.96	56.907

## Sheet: Figure 2 data
Supplementary Table 2. Resource gene expression data of Figure 2 (RPKM)
			Figure 2 panel A				Figure 2 panel A
SampleName	DevelpmentTime	Organ	ACE2	ACE	BSG	DPP4	TMPRSS2	TMPRSS9	CTSL	CTSB
colon_F45d1	F45d	colon	0.98353	0.459085	93.5331	43.1805	3.18562	0.209609	46.7714	72.7209
colon_F70d	F70d	colon	149.343	39.6003	87.131	94.4214	7.05799	0.0321889	135.366	35.2469
colon_F100d1	F100d	colon	226.718	51.0121	322.532	83.0655	41.6195	0.0981138	165.076	121.708
colon_F100d2	F100d	colon	57.5788	22.4777	181.613	24.8283	30.2769	0	26.3101	102.177
colon_F100d3	F100d	colon	269.764	129.719	321.737	75.351	112.254	0.00974056	91.6709	258.072
colon_F157d1	F157d	colon	718.661	107.824	389.097	99.053	117.065	0	21.9298	120.018
colon_F157d2	F157d	colon	485.091	96.7542	248.069	131.762	89.7816	0	38.0017	189.873
colon_F157d3	F157d	colon	320.121	89.7671	233.63	103.275	114.541	0	22.1114	221.527
colon_P5d1	P5d	colon	22.1122	2.33142	260.466	12.8829	79.2181	0.0201068	15.5771	49.8303
colon_P5d2	P5d	colon	39.7106	3.86801	317.596	11.274	140.035	0.306356	11.8847	67.016
colon_P5y1	P5y	colon	0.465814	5.91047	833.322	5.79796	175.799	0	54.6946	282.85
colon_P5y2	P5y	colon	4.23341	12.9697	592.014	5.31343	219.192	0	133.266	755.328
lung_F45d	F45d	lung	0.108506	12.4795	101.365	3.59607	3.537	0.258996	38.7115	50.4913
lung_F70d	F70d	lung	0.260468	21.077	124.874	2.63992	8.37395	0.0072209	42.6335	81.7636
lung_F100d1	F100d	lung	0.990465	23.7163	141.207	1.52236	16.4227	0.0195791	42.852	92.0569
lung_F100d2	F100d	lung	1.17258	53.2846	131.645	3.19038	42.6111	0.0701471	43.2966	106.908
lung_F100d3	F100d	lung	1.22921	70.7324	109.134	1.05342	41.49	0.284169	50.6363	85.9144
lung_F157d1	F157d	lung	1.29616	240.306	132.508	9.4793	128.688	15.4358	57.7546	108.521
lung_F157d2	F157d	lung	4.67603	142.448	121.709	10.965	82.9336	11.3169	55.3105	87.832
lung_F157d3	F157d	lung	5.04152	218.939	113.229	7.67592	65.2249	14.0076	54.8383	112.346
lung_P5d1	P5d	lung	6.91364	179.156	151.621	6.83416	84.7816	22.8152	96.957	371.255
lung_P5d2	P5d	lung	7.10361	162.155	166.138	11.3621	94.5186	29.6913	134.091	465.741
lung_P5d3	P5d	lung	6.35413	87.3675	123.355	7.53994	80.2707	20.1045	118.394	243.341
lung_P5y1	P5y	lung	0.231171	105.01	144.624	6.76514	65.8676	1.77361	76.2219	258.654
lung_P5y2	P5y	lung	1.86768	116.785	136.903	11.6695	87.8666	3.55173	72.4735	299.721
lung_P5y3	P5y	lung	1.30648	140.379	160.9	12.1194	43.3881	11.9757	104.96	287.832

## Sheet: Figure 3 data
Supplementary Table 3. Resource gene expression data of Figure 3 (RPKM)
Figure 3 panel A												Figure 3 panel B
SampleName	DevelpmentTime	Organ	ACE2	ACE	BSG	DPP4	TMPRSS2	TMPRSS9	CTSL	CTSB		SampleName	DevelpmentTime	Organ	ACE2	ACE	BSG	DPP4	TMPRSS2	TMPRSS9	CTSL	CTSB
lung_F45d	F45d	lung	0.108506	12.4795	101.365	3.59607	3.537	0.258996	38.7115	50.4913		colon_F45d1	F45d	colon	0.98353	0.459085	93.5331	43.1805	3.18562	0.209609	46.7714	72.7209
lung_F70d	F70d	lung	0.260468	21.077	124.874	2.63992	8.37395	0.0072209	42.6335	81.7636		colon_F70d	F70d	colon	149.343	39.6003	87.131	94.4214	7.05799	0.0321889	135.366	35.2469
lung_F100d1	F100d	lung	0.990465	23.7163	141.207	1.52236	16.4227	0.0195791	42.852	92.0569		colon_F100d1	F100d	colon	226.718	51.0121	322.532	83.0655	41.6195	0.0981138	165.076	121.708
lung_F100d2	F100d	lung	1.17258	53.2846	131.645	3.19038	42.6111	0.0701471	43.2966	106.908		colon_F100d2	F100d	colon	57.5788	22.4777	181.613	24.8283	30.2769	0	26.3101	102.177
lung_F100d3	F100d	lung	1.22921	70.7324	109.134	1.05342	41.49	0.284169	50.6363	85.9144		colon_F100d3	F100d	colon	269.764	129.719	321.737	75.351	112.254	0.00974056	91.6709	258.072
lung_F157d1	F157d	lung	1.29616	240.306	132.508	9.4793	128.688	15.4358	57.7546	108.521		colon_F157d1	F157d	colon	718.661	107.824	389.097	99.053	117.065	0	21.9298	120.018
lung_F157d2	F157d	lung	4.67603	142.448	121.709	10.965	82.9336	11.3169	55.3105	87.832		colon_F157d2	F157d	colon	485.091	96.7542	248.069	131.762	89.7816	0	38.0017	189.873
lung_F157d3	F157d	lung	5.04152	218.939	113.229	7.67592	65.2249	14.0076	54.8383	112.346		colon_F157d3	F157d	colon	320.121	89.7671	233.63	103.275	114.541	0	22.1114	221.527
lung_P5d1	P5d	lung	6.91364	179.156	151.621	6.83416	84.7816	22.8152	96.957	371.255		colon_P5d1	P5d	colon	22.1122	2.33142	260.466	12.8829	79.2181	0.0201068	15.5771	49.8303
lung_P5d2	P5d	lung	7.10361	162.155	166.138	11.3621	94.5186	29.6913	134.091	465.741		colon_P5d2	P5d	colon	39.7106	3.86801	317.596	11.274	140.035	0.306356	11.8847	67.016
lung_P5d3	P5d	lung	6.35413	87.3675	123.355	7.53994	80.2707	20.1045	118.394	243.341		colon_P5y1	P5y	colon	0.465814	5.91047	833.322	5.79796	175.799	0	54.6946	282.85
lung_P5y1	P5y	lung	0.231171	105.01	144.624	6.76514	65.8676	1.77361	76.2219	258.654		colon_P5y2	P5y	colon	4.23341	12.9697	592.014	5.31343	219.192	0	133.266	755.328
lung_P5y2	P5y	lung	1.86768	116.785	136.903	11.6695	87.8666	3.55173	72.4735	299.721
lung_P5y3	P5y	lung	1.30648	140.379	160.9	12.1194	43.3881	11.9757	104.96	287.832
Figure 3 panel C												Figure 3 panel D
SampleName	DevelpmentTime	Organ	ACE2	ACE	BSG	DPP4	TMPRSS2	TMPRSS9	CTSL	CTSB		SampleName	DevelpmentTime	Organ	ACE2	ACE	BSG	DPP4	TMPRSS2	TMPRSS9	CTSL	CTSB
brain_F45d	F45d	brain	0.028903	1.84749	209.817	1.62106	0.022868	0.615979	28.761	83.0319		liver_F45d	F45d	liver	11.879	1.47109	139.948	4.9978	0.10061	1.27674	69.754	131.136
brain_F70d	F70d	brain	0	5.25931	121.878	2.49606	0	0.0168616	25.4963	65.0743		liver_F70d	F70d	liver	9.26309	0.918902	136.396	3.76005	0.218231	1.44999	73.836	105.032
brain_F100d1	F100d	brain	0.0189524	3.42203	108.016	0.724751	0	0.247733	22.1896	58.3694		liver_F100d1	F100d	liver	13.458	0.531727	177.678	5.83658	0.638419	2.76238	79.8839	115.702
brain_F100d2	F100d	brain	0	3.48274	145.832	0.843987	0.0280641	0.120951	34.8934	99.4434		liver_F100d2	F100d	liver	9.08622	1.62116	216.506	7.66961	0.0964042	3.09634	71.81	103.901
brain_F100d3	F100d	brain	0	4.3724	88.7663	1.29757	0	0.0989182	22.7589	71.3998		liver_F100d3	F100d	liver	6.65079	4.17063	193.948	8.54033	0.689589	1.44027	106.744	250.333
brain_F157d1	F157d	brain	0.0391381	4.98626	240.67	1.05598	0.030966	1.47915	48.8174	183.763		liver_F157d1	F157d	liver	1.79764	1.53817	65.7646	12.5504	1.45018	1.77617	201.447	81.3236
brain_F157d2	F157d	brain	0.0272303	7.9193	166.723	1.14543	0	0.34046	42.15	118.723		liver_F157d2	F157d	liver	3.46837	3.39617	42.5721	11.2434	3.70874	3.40518	117.477	117.408
brain_F157d3	F157d	brain	0.0638521	7.61123	172.277	0.605913	0	1.11284	48.7253	204.814		liver_F157d3	F157d	liver	7.40047	0.537466	50.9804	7.36926	2.73308	1.84047	151.204	131.369
brain_P5d1	P5d	brain	0.0183782	3.86736	235.987	0.765261	0	2.26648	54.7002	220.171		liver_P5d1	P5d	liver	0.605192	0.569722	47.1923	11.2898	6.33875	0.687882	233.683	141.13
brain_P5d2	P5d	brain	0	3.03974	240.044	0.73293	0	0.925254	49.517	195.32		liver_P5d2	P5d	liver	0.711259	0.408611	67.2342	18.4465	8.35462	0.466409	227.9	229.128
brain_P5d3	P5d	brain	0.173702	5.94457	226.612	0.915186	0.0274866	0.720642	52.712	165.123		liver_P5d3	P5d	liver	1.10521	0.84969	50.1879	26.7168	9.21287	0.358921	213.456	146.379
brain_P5y1	P5y	brain	0.105595	8.90675	272.95	1.2114	0	0.684128	43.3645	221.759		liver_P5y1	P5y	liver	14.3537	0.0325462	63.4791	20.2875	5.62704	0.094732	209.073	148.47
brain_P5y2	P5y	brain	0.014547	7.13206	282.648	2.01499	0.0230191	0.363762	43.6994	228.923		liver_P5y2	P5y	liver	18.732	0.177042	54.5784	19.5325	10.0096	0.0572572	178.853	185.513
brain_P5y3	P5y	brain	0.877502	3.34665	171.166	0.573609	0	0.975479	49.4434	155.63		liver_P5y3	P5y	liver	7.16876	0.0687443	48.0462	16.6302	5.44751	0.0666979	215.86	152.328

## Sheet: Figure 4 data
Supplementary Table 4. Resource data of Figure 4 (RPKM)
Figure 4 panel A, Expression scores of 8 immune cells (MCPcounter)												Figure 4 panel B, Expression scores of 5 immune cells in lung (MCPcounter)
Samples	DevelpmentTime	Organ	T cells	CD8 T cells	Cytotoxic lymphocytes	B lineage	NK cells	Monocytic lineage	Myeloid dendritic cells	Neutrophils		Samples	DevelpmentTime	Organ	T cells	CD8 T cells	B lineage	NK cells	Cytotoxic lymphocytes
brain_F45d	F45d	brain	0.5658	0.158815	1.52377	0.328173	0.821014	0.198665	0.117382	0.822332		lung_F157d1	F157d	lung	1.40733	1.73335	0.825628	0.73542	1.08419
brain_F70d	F70d	brain	0.44193	0.266533	1.31631	0.22509	1.23376	0.240768	0.177372	0.789976		lung_F157d2	F157d	lung	1.02946	0.910302	1.47609	0.832314	1.03911
brain_F100d1	F100d	brain	0.312029	0.603899	0.881106	0.185712	0.451401	0.204235	0.109296	0.587215		lung_F157d3	F157d	lung	1.0634	2.10056	1.32233	1.20742	1.75372
brain_F100d2	F100d	brain	0.38035	0.676056	0.949978	0.294153	0.696349	0.641301	0.16748	0.603844		lung_P5d1	P5d	lung	1.41546	1.51486	0.909245	1.25853	1.25405
brain_F100d3	F100d	brain	0.355661	0.382854	1.12248	0.115963	0.554676	0.108099	0.221681	0.609111		lung_P5d2	P5d	lung	1.23401	0.618923	0.753461	1.12846	1.17544
brain_F157d1	F157d	brain	0.439636	0.617966	0.365494	0.344054	0.55347	0.698142	0.577956	0.65705		lung_P5d3	P5d	lung	0.914363	0.375646	0.96163	0.309814	1.52947
brain_F157d2	F157d	brain	0.670017	0.205435	0.559192	0.67733	0.327213	0.941567	0.459405	0.758976		lung_P5y1	P5y	lung	2.04432	3.6163	2.35805	2.48781	3.75718
brain_F157d3	F157d	brain	0.674749	0.979342	0.524957	0.591519	0.227288	1.22906	0.733617	0.717609		lung_P5y2	P5y	lung	1.95286	2.31991	1.95954	2.54474	3.00987
brain_P5d1	P5d	brain	0.477353	0.882846	0.709311	0.584744	0.357292	0.86147	0.818647	0.702926		lung_P5y3	P5y	lung	1.85713	3.48725	2.9985	1.78609	2.91476
brain_P5d2	P5d	brain	0.498539	0.613703	0.409446	0.619208	0.292002	0.636609	0.674605	0.673546
brain_P5d3	P5d	brain	0.660751	0.848086	0.510851	0.674906	0.337626	0.823634	0.62648	0.750186		Figure 4 panel C, Resource gene expression data of 15 genes in lung (RPKM)
brain_P5y1	P5y	brain	0.971885	1.40478	0.553913	0.557494	0.487867	0.641622	0.741556	0.713522		GeneName	DevelpmentTime	Organ	IL-6	IL-10	IL-1B	TNFA	GM-CSF	IP-10	IL-17	IL-7	IL-22	MCP-3	IL-2	IL-4	IL-8	IL-12A	IFNG
brain_P5y2	P5y	brain	0.922323	1.88734	0.490041	0.579247	0.730897	0.716083	1.22194	0.706234		lung_F45d	F45d	lung	0.0479023	4.16515	0.0474492	0.169013	0	0.357378	0	0.1325	0	0	0	0	0.0432685	0.024832	0
brain_P5y3	P5y	brain	0.967781	1.62444	0.46425	0.776157	0.16483	1.09458	0.642902	0.668972		lung_F70d	F70d	lung	0	4.00544	0.416714	0.098955	0.131221	3.48734	0	0	0	0	0.259242	0	0.0506664	0.392548	0
colon_F45d1	F45d	colon	0.445611	0.272081	0.337577	0.426626	0.511789	0.415184	0.387056	0.752638		lung_F100d1	F100d	lung	0.0760459	2.70657	0.376633	0.0670778	0.118599	0	0	0	0	0	0	0	0	0.354791	0
colon_F70d	F70d	colon	0.772452	0.308206	0.684721	0.728021	1.29758	1.01173	0.526492	0.670378		lung_F100d2	F100d	lung	0.045409	0.695564	0.404815	0.100135	0.424912	0.169388	0	0.0628015	0	0	0.0839465	0	0.143557	0.141237	0.0550162
colon_F100d1	F100d	colon	0.66609	0.29168	0.35996	0.404921	0.374484	0.57756	0.0479308	0.558497		lung_F100d3	F100d	lung	0.0459885	0.414377	0.523865	0.0405651	0.358612	0.285917	0	0.063603	0	0	0	0	0.623097	0.429118	0
colon_F100d2	F100d	colon	1.90129	0.104541	0.418384	0.771032	0.447506	0.516896	0	0.864779		lung_F157d1	F157d	lung	0.541877	1.01557	0.901742	0.152951	5.74666	2.15611	0	0.0599541	0	0	0.0801404	0	0.665664	0.0898887	0
colon_F100d3	F100d	colon	1.3392	0.752153	0.336303	0.612064	0.644629	0.75006	0.167322	1.05299		lung_F157d2	F157d	lung	0.222371	0.918344	1.10134	0.326911	6.53147	1.61293	0	0.0512572	0	0	0	0	0.284551	0.230548	0
colon_F157d1	F157d	colon	1.23074	0.104541	0.673193	0.540632	1.65799	0.950615	0.174703	1.16887		lung_F157d3	F157d	lung	0.515208	1.04451	1.09722	0.318114	2.00876	1.66562	0	0.142508	0	0	0.0952452	0	0.186148	0.320493	0
colon_F157d2	F157d	colon	1.24646	1.3116	0.613775	2.54607	1.56119	0.77429	0.858239	1.00007		lung_P5d1	P5d	lung	0.580448	0.566594	5.72562	1.04532	1.50875	1.74422	0	0.133795	0.0619314	0	0	0	0.502453	0.0501495	0
colon_F157d3	F157d	colon	0.890723	0.639244	0.540959	1.12834	1.38554	0.827728	0.304776	1.21367		lung_P5d2	P5d	lung	0.827302	1.14416	16.0465	1.42554	2.22041	0.47846	0	0.106435	0	0.244352	0	0	4.64005	0.0398943	0
colon_P5d1	P5d	colon	1.22447	0.769435	0.607534	0.946721	1.491	0.569625	0.232969	0.947057		lung_P5d3	P5d	lung	0	3.15471	6.20045	0.842257	2.71362	2.69122	0	0	0	0.230995	0	0	0.689997	0	0
colon_P5d2	P5d	colon	1.07495	0.104541	0.566288	0.864031	0.702744	0.442325	0.444086	0.933973		lung_P5y1	P5y	lung	0.924881	0.977042	24.7672	7.37042	3.38223	8.05016	0	0.705726	0	0.231457	0	0	1.26752	0.132261	0.618239
colon_P5y1	P5y	colon	1.7566	3.03413	2.48043	1.01013	3.97575	1.037	0.421704	1.03199		lung_P5y2	P5y	lung	0.8721	0.809613	25.2873	5.96754	0.906737	5.09336	0	0.804087	0	0.143845	0.0977109	0	0.787738	0.136996	0.576333
colon_P5y2	P5y	colon	3.47358	4.48788	1.93578	2.99029	3.01719	1.8877	1.81893	1.29431		lung_P5y3	P5y	lung	0.446536	2.19616	22.6316	4.66087	3.30793	4.11799	0	0.77196	0	0.50636	0	0	0.77307	0.0385798	0
liver_F45d	F45d	liver	0.471309	0.104541	0.241641	1.08405	0.804945	1.34218	1.34414	0.794146
liver_F70d	F70d	liver	0.400763	0.495542	0.295986	1.42407	0.829271	0.603429	1.1766	0.734743		Figure 4 panel D, Resource gene expression data of 3 genes in lung (RPKM)
liver_F100d1	F100d	liver	0.324123	0.104541	0.368331	1.13017	0.404019	0.762777	1.40631	0.812852		GeneName	DevelpmentTime	Organ	IL-6	IL-1B	TNFA
liver_F100d2	F100d	liver	0.892632	0.104541	0.370329	0.861136	0.539535	0.557051	1.04841	0.78279		lung_F157d1	F157d	lung	0.541877	0.901742	0.152951
liver_F100d3	F100d	liver	0.402557	0.104541	0.495076	1.22177	0.629742	0.58991	0.820159	1.20691		lung_F157d2	F157d	lung	0.222371	1.10134	0.326911
liver_F157d1	F157d	liver	0.328584	0.104541	0.315076	0.583413	0.51472	0.671876	0.54723	0.545941		lung_F157d3	F157d	lung	0.515208	1.09722	0.318114
liver_F157d2	F157d	liver	0.338476	0.104541	0.33712	0.985901	0.722123	0.808176	0.870074	0.59229		lung_P5d1	P5d	lung	0.580448	5.72562	1.04532
liver_F157d3	F157d	liver	0.359452	0.104541	0.804581	0.911464	0.699475	0.942748	1.03647	0.59555		lung_P5d2	P5d	lung	0.827302	16.0465	1.42554
liver_P5d1	P5d	liver	0.456573	0.104541	0.49193	0.436669	0.895724	1.18144	0.604935	0.532083		lung_P5d3	P5d	lung	0	6.20045	0.842257
liver_P5d2	P5d	liver	0.317173	0.104541	0.3684	0.244751	0.385116	0.784392	0.684139	0.498672		lung_P5y1	P5y	lung	0.924881	24.7672	7.37042
liver_P5d3	P5d	liver	0.332051	0.104541	0.719165	0.249076	0.692128	1.35369	1.34254	0.67633		lung_P5y2	P5y	lung	0.8721	25.2873	5.96754
liver_P5y1	P5y	liver	0.464409	1.05917	0.593341	0.489992	0.644175	0.974243	1.19686	0.485116		lung_P5y3	P5y	lung	0.446536	22.6316	4.66087
liver_P5y2	P5y	liver	0.445365	0.622976	0.830949	0.743148	0.611473	1.23643	0.642493	0.65137
liver_P5y3	P5y	liver	1.16747	2.25644	1.29276	1.35985	0.506022	1.19191	1.31481	0.528181
lung_F45d	F45d	lung	0.5394	0.104541	0.308118	0.356462	0.276713	0.852115	0.27707	0.465546
lung_F70d	F70d	lung	0.685406	0.569619	0.501169	0.789501	0.46799	0.954312	0.689255	0.632645
lung_F100d1	F100d	lung	0.736111	0.459914	1.00239	0.736036	0.393083	0.595923	0.700558	0.732451
lung_F100d2	F100d	lung	1.30962	1.13867	0.792095	1.03866	0.906936	0.868189	1.1381	1.32591
lung_F100d3	F100d	lung	1.0367	0.525981	0.705219	0.554242	0.770614	0.660305	0.730661	1.30725
lung_F157d1	F157d	lung	1.40733	1.73335	1.08419	0.825628	0.73542	0.52552	1.28557	1.55286
lung_F157d2	F157d	lung	1.02946	0.910302	1.03911	1.47609	0.832314	0.364726	0.909296	1.21464
lung_F157d3	F157d	lung	1.0634	2.10056	1.75372	1.32233	1.20742	0.625955	1.93543	1.29967
lung_P5d1	P5d	lung	1.41546	1.51486	1.25405	0.909245	1.25853	1.79168	2.18264	1.61739
lung_P5d2	P5d	lung	1.23401	0.618923	1.17544	0.753461	1.12846	2.16463	2.23811	1.79269
lung_P5d3	P5d	lung	0.914363	0.375646	1.52947	0.96163	0.309814	1.73009	2.51629	1.42106
lung_P5y1	P5y	lung	2.04432	3.6163	3.75718	2.35805	2.48781	1.8093	1.68203	1.52137
lung_P5y2	P5y	lung	1.95286	2.31991	3.00987	1.95954	2.54474	1.88654	1.82975	1.47947
lung_P5y3	P5y	lung	1.85713	3.48725	2.91476	2.9985	1.78609	1.66139	3.46301	1.23683
